# Supplementary material for: Phytochemicals from Passiflora coriacea Juss. Have Anti-Inflammatory and Neuroprotective Effects in Mouse Models
Source: Pharmaceuticals (Basel). 2024 Nov 15;17(11):1534. doi: 10.3390/ph17111534 (PMC11597510; doi:10.3390/ph17111534)
Supplement: Supplementary file 1 [file pharmaceuticals-17-01534-s001.zip]

Archive with 1 entries (1 files):
- pharmaceuticals-3287816-supplementary.pdf
